# Supplementary material for: Beyond the pill: Understanding barriers and enablers to oral and long-acting injectable PrEP among women in sex work in Zambia
Source: PLOS Glob Public Health. 2025 Jun 4;5(6):e0004461. doi: 10.1371/journal.pgph.0004461 (PMC12136434; doi:10.1371/journal.pgph.0004461)
Supplement: S1 Data — (XLSX) [file pgph.0004461.s002.xlsx]

## Sheet: LAI PreP _Coding 
COM-B Code	Sub-Code	LAI PrEP Sub-Code	Peer Promoter	Continuing	Stopped
Capability	Provider	Misconceptions among peers and peer navigators (─) [x]	“There may be a lot of misconceptions among people. People may think PrEP hides the [HIV] virus.” 6001 “We went at the workshop somewhere, they told us once you start then you miss a jab then you seroconvert from PrEP to ART. Meaning ART will never work in your body. That’s what we were taught. So that’s the disadvantage of injectable PrEP.” 6003	“I wouldn't take the injectable prep, unless my friend told me it was OK. Then I would. I'm afraid because I wouldn't know how it works.” 4006
Capability	Individual	Easy to take	“Some of us don’t like taking pills even when we are sick because of the size of the pills but with injectable it will be good.” (6003, 29 yrs, PP)		“It’s (injectable PrEP) good because it protects them from HIV if they don’t already have it, because after every 2 months you go and get a jab” (stopped)
Capability	Individual	Alcohol use compatible (+) [x]		‘Especially us who drink, we forget, so with the injectable you cant forget because its already in the body, also taking the pills with beer is not good, so its better in the body” (6005, 26 yrs, continuer)	“I used to forget, maybe 2 days I don’t drink, 2 days I drink, so the injectable is fine.” (stopped)
Opportunity	Health system	Supply chain availability (─) [1]	“The injectable prep may not be available when you need . when its your date to take it again or it can run out when we are already used to it and that can mean getting back to pills” (4002, 26 yrs) "Maybe it may run out [of stock in the clinics] because I have heard it's very expensive.
Opportunity	Community	Sex worker social support system (─ / +) [x]	“Sometimes we share tablets but if in jab form, then no sharing.” 6001	“I wouldn't take the injectable prep, unless my friend told me it was OK. Then I would. I'm afraid because I wouldn't know how it works.” 4006
Motivation	Individual	Elimination of pill burden (+)	“Once they bring the injectable drug, forgetting will be a thing of the past.” (PP) It’s not something you take every day, you don’t run the risk the fact of forgetting. 4003 “The time is longer and you don’t have to take it everyday”4002 "There are times when you forget that you need to take PrEP cause we take PrEP at different times, you choose a convenient time for you,4001 you don’t forget be…	6 continuers in total. “Its good because those who forget wouldn’t forget.” (4007, 31 yrs, continuer) ‘Especially us who drink, we forget, so with the injectable you cant forget because its already in the body, also taking the pills with beer is not good, so its better in the body” (6005, 26 yrs, continuer) “Sometimes you may go to [do] sex work and that client has liked you and you stay days the…	“I used to forget, maybe 2 days I don’t drink, 2 days I drink, so the injectable is fine.” (stopped) “we won’t be forgetting. At times you are drunk, you forget. But this one we can’t forget.”6009 “Because of the situation you find that you are drunk, you forget, but the jab 2 months you will know the day of the next jab.” 6009
Motivation	Individual	Side effects (-)	“maybe the side effects I don’t know but for the oral one I had experienced some side effects. I would vomit whenever I take it then runny stomach, I had a bit of rash. So maybe the jab swell maybe can come with the side effects.” (4001, 23 yrs, PP)	“Because I haven't used it, so the pills are fine for me because they don't give me any problems, so I don't know if I could inject and it would cause me problems. So the pills are OK for me.” (4006, 31 yrs, continuers) “Maybe some can have side effects like gaining weight and prolonged periods.” Note that longer periods will reduce the number of working days for sex work. (6006, 31 yrs, continue…
Motivation	Individual	Compatible with occupation and lifestyle (─ / +) [11]	“We have stable partners who don’t know that we have take prep, like me, my partner doesn’t know that I do sex work, so if am given a jab he won’t know am taking prep” (4002, 26 yrs, PP) With the pill we had side effects and with the jab, we may also get side effects. 6002 When I’m far and my jab date has come, then I’ll also be at risk. “ 6001	“Sometimes you may go to [do] sex work and that client has liked you and you stay days there...the injection is good because it’s in your body (no need to take pills everyday)” (4007, 31 yrs, continuer) “Even when you go out of Lusaka, its already in your body” (4008, 37 yrs, continuer) “Maybe there will be side effects, but I don’t know how it will come.” 6004 "The participant has her own questi…	The disadvantage is that maybe that day you have gone on a journey, and your appointment date has come but you're out, what can you do? At least you can carry the pill and go with it (stopped)
Motivation	Community	PrEP Stigma (─) [x]	“We have stable partners who don’t know that we have take prep, like me, my partner doesn’t know that I do sex work, so if am given a jab he won’t know am taking prep” (4002, 26 yrs, PP) A jab is better because they will be less stigma, people will not know someone is on PrEP. - PrEP stigma is stigma of being on ARTs. - PrEP stigma can result in physical violence. (4001, 23 yrs) “What helped me t…	“Its safe and+E11:E12 secure because most men don’t know about (oral) PrEP. (They think it is ARVs). When you inject yourself, he won’t know.” (6006, 21 yrs, continuer) NOTE: Safe is referring to violence from clients	“When you get a jab, no one can see you or know that you have taken PrEP. With the pills, they can, compare bottles and think that you are taking ARVs.” (stopped) They would like it because it’s long term, they inject once and for all and they can leave, there is no carrying PrEP. For some men when, they see you take PrEP, they become suspicious and curious, but when you jab, they can’t even know…
uncertainty				“I haven’t seen any disadvantages [to injectable prep]” (4007, 31 yrs, continuer)	“I haven’t tried out, so I would not know, since it’s coming next year.” (stopped) “Unless we test it [injectable PrEP], then we will know.” (stopped)

## Sheet: Oral PreP _Coding 
COM-B Code	Sub-Code	Oral PrEP Sub-Code	Peer Promoter	Continuing	Stopped
Capability	Provider
Capability	Individual	Knowledge gaps	“[oral PrEP] wants [to be taken] every day at the same time.” (6002, 35 years, peer-navigator)	“Especially us who drink, we forget, so with the injectable you can’t forget because it’s already in the body, also taking the pills with beer is not good, so it’s better in the body.” (6005, 26 years)	“I just drank it (oral PrEP) for 2 weeks. I started having stomach cramps, so my friend started telling her friends that I got medicine, and it was prevention for HIV. She said ARVs and PrEP are the same, because you take it forever until you die. If you stop, then HIV virus enters. So I became scared and I stopped.” (6008, 27 yrs, stopped)
Capability	Individual	Knowledge frm friends and porgram staff	“I heard that Prep helps in protecting against HIV, we are in a chain where we don’t know everyone’s status so I started taking it to protect myself” (4002, 26 yrs, PP) “I had a client that took me to his home. He was a regular. I found a card and medication in his drawer. {implying ART card and ARV drugs}. So I told my friend and she told me about PEP and PrEP and I went and tested and was found…	“They’re good experiences, because they [peer promoters] even tell us about PrEP.” (6004, 31 yrs, continuer) “The words I was told, I knew they [program staff] wouldn't lie to me and I knew PrEP was useful” (6005, 26 yrs, continuer)	"After I was tested [forHIV], and the result was negative, they told me how PrEP works, so I thought to myself “it’s good because it protects against HIV.” (4004, 19 yrs, continuer) "People from here [program staff] were passing and they told us about PrEP and how it works. They treat us well." (4005, 39 yrs, stopped) “They taught us about prep when they came in my area, after being educated on i…
Capability	Individual	Alcohol use incompatible with daily pill adherence (─) [x]	“Forgetting when I’m drunk. When I forget I miss doses and prep is not supposed to be taken like that. It wants everyday at the same time. (PP)” "There are times when you forget that you need to take PrEP cause we take PrEP at different times, you choose a convenient time for you, so you find that if I take PrEP maybe every day in the evening, then that same time is the time i start drinking beer…		“The reason I stopped is beer. I drink too much beer, so I forget and I can’t continue, because a lot of time passes [in between taking pills]” (stopped) “we won’t be forgetting. At times you are drunk, you forget. But this one we can’t forget.” ‘Especially us who drink, we forget, so with the injectable you cant forget because its already in the body, also taking the pills with beer is not good,…
Opportunity	Health system	Trust-worthy, respectful, (─ / +)	P: These people are very welcoming, -okey-,mm there are times when you create a rapport-mhu- whereby, you just call, “sister I want you to bring me condoms,”-mhu, they bring for you. (sister is the nurse in charge at the mother facility )." (4002, 26 yrs, PP) I once went to a certain government facility. I didn't hide that I was a FSW, Then she laughed. Then she went out and brought her friend. S…	"I chose this space because of how you take me. You give me respect, so I feel good, you teach us calmly about PrEP in a proper manner”(4007, 31 yrs, continuer) “They’re good experiences, because they [peer promoters] even tell us about PrEP.” (6004, 31 yrs, continuer) “They care for us, when we go to other clinics [Chawama level one], they say things like ‘get away from here, we are not the ones…	People from here [program staff] were passing and they told us about PrEP and how it works. They treat us well. (4005, 39 yrs, stopped) “I feel good but for the clinics they are not good. It would be better if they built a clinic for us. That would be much better because you people {KPIF} understand us, they don’t.” (6009, 22 yrs, stopped) “They found us in a bar, then talked to us about PrEP, bu…
Opportunity	Health system	easy to access (+) [x]	"Nearby where I live, there was one called Zambia health education communication trust, ZHECT (Zambia Health Education Communication Trust), that’s where I get Prep, also in pharmacies and this hub" (4002, 26 yrs, PP) “What helped me to start was that this same place where I work from, this is where PrEP is found. SO that it didn’t stress me that I had to go far or tell anyone to get for [me], or…	"They bring for me, the people from this clinic (KPIF Matero hub) ” (4007, 31 yrs, continuer) Drop in center: will go; People from the KPIF hub will deliver PrEP: 'Its near yes, its available, and as for me I don't panic because I know that they will bring for me, even if i have a shortage, they will bring for me." (6006, 31 yrs, continuer) "Sometimes a friend gives you [PrEP] if you didn’t get f…	"After I was tested [for HIV], and the result was negative, they told me how (oral) PrEP works, so I thought to myself “it’s good because it protects against HIV.” (4004, 19 yrs, continuer) "There were some people who called us about a program where they were giving PrEP, so we decided to come and see and join." (6008, 27 yrs, stopped) note: initiation "People from here [program staff] were passi…
Opportunity	Individual	Burdens of opportunity costs, finances, and side effects (─) [x]	“What helped me to start was that this same place where I work from, this is where PrEP is found. SO that it didn’t stress me that I had to go far or tell anyone to get for [me], or buy.” (6003, 29 yrs, PP)	“I used to hear about Prep but didn't pay much attention because I thought you had to buy it. "	“Ma busy.” Am busy to come and get. (stopped) “Right now no, the reason was it gave me appetite too much. Sometimes I didn’t have money to buy food so I stopped" (stopped) “Where do we get it if they don’t bring it for us? We always hope (expect) that you will bring for us, but if you become quiet, then that means we will not have. We can’t go and register somewhere else for PrEP, because they do…
Opportunity	Community	Sex worker social support system (─ / +) [x]		"Sometimes a friend gives you [PrEP] if you didn’t get from the clinic, and they [peer promoters] give us where we stay" (4008, 37 yrs, cotinuer)	“I just drank it (oral PrEP) for 2 weeks. I started having stomach cramps, so my friend started telling her friends that I got medicine, and it was prevention for HIV. She said ARVs and PrEP are the same, because you take it forever until you die. If you stop, then HIV virus enters. So I became scared and I stopped.” (6008, 27 yrs, stopped) “...Friends …the ones I stay with…they used to say bad t…
Motivation	Provider	Consistent encouragement from providers (+) [x]
Motivation	Individual	Observability - seeing the effectiveness of continued use (+)	The benefits of prep, it works. PrEP is best! when you are correctly taking it. (6002, 35 yrs, PP)	“It [PrEP] has kept me [HIV free], I myself have recruited people into sex work, and they start ART, but they leave me in PrEP. (6004, 31 yrs, continuer)	“The encouragement I got from them (KPIF Kamwala hub staff), and also when I started truly I know it was not a lie, but it was real. " (6007, 36 yrs, stopped)
Motivation	Individual	Perceptions of HIV acquisition risk (+) [9]	"When I sat down and reflected everything then I realised that my Health comes first before money.” (4001, 23 yrs, PP) "I use it to prevent HIV. Sometimes I sleep with men live {without condoms]" (6001, 33 yrs, PP) "I also used to have a lot of STI's, so I knew that I was also at risk of getting HIV." (6002, 35 yrs, PP) “I had a client that took me to his home. He was a regular. I found a card an…	"I use prep because then I know everything is fine with me" (6005, 26 yrs, continuer) “I haven’t found any problem with (oral) PrEP. [I] am protecting myself.” (6006, 21 yrs, continuer) “I continue to take PrEP because am protecting myself from HIV” (4007, 31 yrs, continuer) “I continued to take PrEP because the way we move is not right. Sometimes even if you are not drunk, some clients want ‘liv…	“because of how I move it’s too risky. Sometimes a client doesn’t want a condom so I used PrEP to prevent me from HIV.”6009
Motivation	Individual	Compatible with lifestyle (+) [x]	“Prep, though Prep I usually stop and start whenever I see that I have stopped running around too much” (PP) Could be number of clients (risk of HIV acquisition), or could be travelling for clients out of town (compatible w lifestyle).	“When I found out that you can stop [oral] PrEP when you find a man that wants to marry you” (4008, 37 yrs, continuer) “Right now, I am still protecting myself. When I find a stable marriage, then I can stop.” (4008, 37 yrs, continuer)
Motivation	Community	PrEP Stigma (─) [x]
Motivation	Community	sex worker social support	“I had a client that took me to his home. He was a regular. I found a card and medication in his drawer. {implying ART card and ARV drugs}. So I told my friend and she told me about PEP and PrEP and I went and tested and was found HIV negative. Then I started PrEP again.” (6001, 33 yrs, PP)
